# Supplementary material for: Characterization of cassava ORANGE proteins and their capability to increase provitamin A carotenoids accumulation
Source: PLoS One. 2022 Jan 7;17(1):e0262412. doi: 10.1371/journal.pone.0262412 (PMC8741059; doi:10.1371/journal.pone.0262412)
Supplement: S1 File — (XLSX) [file pone.0262412.s007.xlsx]

## Sheet: Sheet1
SNP	CHR	POS	REF	ALT	Flanking Seq	AM206-5-6	AM560-2	AR37-80	AR40-6	Albert	BRA1016	BRA1139	BRA1173	BRA1245	BRA1394	BRA1410	BRA1412	BRA1414	BRA1444	BRA1A	BRA205	BRA253	BRA264	BRA486	BRA538	BRA769	BRA966	CL21-5-5	CMC40	COL1113	COL1132	COL114	COL1182	COL1326	COL135	COL146	COL1486	COL1517	COL1752	COL1822A	COL2007	COL2011	COL2054	COL2089	COL2246	COL2246_run2012	COL2261	COL2334	COL2413
PSY2_SNP1	Chromosome01	24155499	T	C	GAGCTTGTTGATGGACCTAA[T/C]GCTTCACACATAACGCCAAC	T/C	T/T	T/C	T/C	T/C	T/T	C/C	T/T	T/T	T/C	T/C	T/C	T/C	T/C	T/C	T/C	T/T	T/C	T/C	T/C	T/T	T/C	T/T	T/T	T/T	T/T	T/C	T/T	T/T	T/T	T/C	T/T	T/T	T/T	T/T	T/T	T/T	T/T	T/C	T/T	T/T	T/T	T/C	T/C
PSY2_SNP2	Chromosome01	24155522	C	A	TTCACACATAACGCCAACAG[C/A]TTTAGATAGGTGGGAAGCAA	C/A	C/C	C/C	C/C	C/C	C/C	C/C	C/C	C/C	C/C	C/C	C/A	C/A	C/C	C/A	C/A	C/A	C/C	C/A	C/C	C/C	C/C	C/C	C/C	C/C	C/C	C/A	C/C	C/C	C/C	C/C	C/C	C/C	C/C	C/C	C/C	C/C	C/C	C/A	C/C	C/C	C/C	C/C	C/A
PSY2_SNP3	Chromosome01	24155945	A	C	TACAATGCTGCTTTAGCACT[A/C/T]GGAATAGCCAATCAGCTGAC	A/C	A/A	A/C	A/C	A/C	A/A	A/C	A/C	C/C	C/C	A/C	A/C	A/C	A/C	A/A	A/C	A/A	A/C	A/C	A/C	A/A	C/C	A/A	A/A	A/C	A/C	A/C	A/C	A/A	C/C	A/C	A/A	A/A	A/C	A/A	C/C	A/C	A/A	A/C	A/A	A/A	A/C	A/C	A/C
PSY2_SNP4	Chromosome01	24156495	A	T	AGCAAAACCAAGAAGATAGC[A/T]TCTTTGCCAATTGCATATGC	A/T	A/A	T/T	T/T	T/T	A/A	T/T	A/T	T/T	T/T	A/T	A/T	A/T	T/T	A/T	A/T	A/A	A/T	A/T	A/T	A/T	T/T	A/A	T/T	A/T	T/T	A/T	A/T	A/A	T/T	A/T	A/T	A/A	A/T	A/A	T/T	A/T	A/A	A/T	A/A	A/A	A/T	A/T	A/T
PSY1_SNP1	Chromosome02	6093271	A	C	ATTGTACAAGCAAATACTAG[A/C]CGAGATAGAAGCAAATGATT	A/A	A/A	A/A	A/A	A/A	A/A	A/C	A/A	A/A	A/A	A/A	A/A	A/A	A/A	A/C	A/A	A/A	A/A	A/C	A/A	A/A	A/A	A/A	A/A	A/C	A/A	A/C	A/A	A/A	A/A	A/A	A/A	A/A	A/A	A/A	A/A	A/A	A/A	A/A	A/A	A/A	A/A	A/A	A/A
PSY1_SNP2	Chromosome02	6093317	C	T	AACTTCACAGAGAGGGCTTA[C/T]GTGAACAAAGCCAAGAAGCT	T/T	C/C	C/C	T/T	C/T	C/T	T/T	C/T	C/C	C/T	C/T	C/T	C/T	C/T	T/T	C/T	C/C	C/T	C/T	C/T	T/T	T/T	T/T	T/T	C/T	C/T	C/T	C/C	C/T	C/C	C/T	C/T	C/T	T/T	C/C	C/T	T/T	C/T	C/T	T/T	T/T	T/T	C/C	T/T
PSY1_SNP4	Chromosome02	6093406	A	G	AGTGTCGCCTCCTTTGGCAA[A/G]CCCATGATATATACCATGAA	G/G	A/A	A/A	A/G	A/A	A/G	G/G	A/A	A/A	A/G	A/G	A/G	A/G	A/G	A/G	A/G	A/A	A/A	A/A	A/G	A/G	G/G	G/G	A/G	A/G	A/G	A/G	A/A	A/G	A/A	A/G	A/A	A/G	G/G	A/A	A/G	A/G	A/A	A/G	G/G	G/G	G/G	A/A	G/G
OR6_SNP4	Chromosome06	23737619	T	C	CCAAGTTCAGCACTCTTGAT[T/C]CTCTGTTGTATCCTCAGCCT	T/T	T/T	C/C	T/C	T/T	T/T	T/C	T/T	T/C	T/T	T/T	T/C	T/C	T/C	T/T	T/T	T/T	T/C	T/C	T/T	T/T	T/T	T/C	T/C	T/T	T/T	T/T	T/T	T/T	T/T	T/T	T/T	T/C	T/T	T/T	T/T	T/T	T/T	T/T	T/T	T/T	T/T	T/T	T/T
OR6_SNP3	Chromosome06	23738423	T	A	TAATCGAGACCCCCAATCTG[T/A]GAGTCTCCGTCTCGTATTGT	A/A	T/T	T/T	T/A	T/A	A/A	T/T	A/A	T/A	A/A	T/T	T/T	T/A	T/A	A/A	T/A	A/A	T/A	T/A	A/A	A/A	A/A	T/T	T/A	A/A	A/A	A/A	A/A	A/A	A/A	A/A	A/A	T/A	A/A	A/A	A/A	A/A	T/A	T/A	A/A	A/A	A/A	A/A	A/A
OR6_SNP2	Chromosome06	23738527	A	T	TGTTTATCGGAATCAGGTGA[A/T]GGAGGATAATAGAGACAAGA	A/A	A/A	A/A	A/A	A/A	A/A	A/A	A/A	A/T	A/A	A/A	A/A	A/T	A/T	A/T	A/A	A/A	A/A	A/A	A/A	A/A	T/T	A/A	A/T	A/A	A/A	A/A	A/A	A/A	A/A	A/A	A/T	A/A	A/A	A/A	A/A	A/A	A/A	A/A	A/A	A/A	A/A	A/T	A/A
OR6_SNP1	Chromosome06	23738572	C	T	CATAGGAGTTGGAGGTGAAG[C/T]ATCTATAATGGAGCCATGGT	T/T	C/C	C/T	C/T	C/T	T/T	C/T	T/T	T/T	T/T	C/C	T/T	T/T	T/T	T/T	C/T	T/T	T/T	T/T	T/T	T/T	T/T	C/T	T/T	T/T	T/T	T/T	T/T	T/T	T/T	T/T	T/T	T/T	T/T	T/T	T/T	T/T	C/T	C/T	T/T	T/T	T/T	T/T	T/T
OR14_SNP1	Chromosome14	3175677	T	A	CATATGCAGATTTTATCCGT[T/A]GTGTACATTTGCCTATGCAA	A/A	T/T	A/A	A/A	A/A	A/A	A/A	A/A	A/A	A/A	A/A	A/A	A/A	A/A	A/A	A/A	A/A	A/A	A/A	A/A	A/A	A/A	A/A	A/A	A/A	A/A	A/A	A/A	A/A	A/A	A/A	A/A	A/A	A/A	A/A	A/A	A/A	T/A	A/A	T/A	T/A	A/A	A/A	A/A
[truncated: 286 more columns]

## Sheet: Sheet2
YELLOW	CREAM	PINK	WHITE
BRA205	BRA328	COL1467	TMS60444
BRA253	BRA359		ARG2
BRA311	BRA400		BOL1
BRA335	BRA712		BRA110
BRA467	BRA852		BRA125
BRA472	COL1055		BRA130
BRA475	COL114		BRA162
BRA486	COL1486		BRA165
COL2011	COL2061		BRA18
COL2306	COL2089		BRA242
COL2318	COL2334		BRA243
COL2413	COL2353		BRA264
COL2436	COL2469		BRA299
COL2493	COL2538		BRA403
CR87	COL62		BRA405
DOM5	COL621		BRA416
ECU31	COL638		BRA538
PER297	COL976		BRA590
PER368	ECU183		BRA597
GM3736-2	ECU33		BRA658
GM3736-29	GUA29		BRA675
GM3736-78	GUA41		BRA692
	MEX49		BRA697
	PAR38		BRA698
	PER196		BRA699
	PER221		BRA702
	PER556		BRA730
	VEN90		BRA759
	GM3736-44-1		BRA769
			BRA77
			BRA781
			BRA792
			BRA819
			BRA847
			BRA854
			BRA887
			BRA890
			BRA900
			BRA903
			BRA924
			BRA931
			COL1107
			COL1108
			COL1113
			COL1132
			COL1137
			COL1182
			COL1186A
			COL1326
			COL135
			COL1389
			COL1398
			COL146
			COL1516
			COL1517
			COL1535
			COL1702
			COL1722
			COL1752
			COL1786
			COL1822A
			COL1890
			COL2007
			COL2054
			COL2131
			COL2177
			COL2182
			COL22
			COL2212
			COL2246
			COL2261
			COL2315
			COL2426
			COL262
			COL304
			COL306
			COL32
			COL40
			COL40C
			COL451
			COL490
			COL508
			COL511
			COL523
			COL634
			COL662
			COL705
			COL809B
			COL856
			COL87
			COL890
			COL903A
			COL941
			COL948C
			COL965
			CR101
			CR18
			CR19
			CR22
			CR35
			CR63
			CUB1
			CUB2
			CUB23
			CUB32
			CUB36
			CUB40
			CUB49
			CUB51
			CUB53
			CUB58
			ECU144
			ECU159
			ECU165
			ECU166
			ECU23
			ECU68
			ECU71
			ECU72
			ECU82
			FJI6
			GUA1
			GUA12
			GUA32
			GUA6
			MAL2
			MAL27
			MEX1
			MEX11
			MEX54
			MEX55
			MEX65
			MEX80
			MEX83
			MEX95
			NGA16
			PAR100
			PAR104
			PAR15
			PAR156
			PAR163
			PAR193
			PAR23
			PAR35
			PAR41
			PAR57
			PAR69
			PAR71
			PAR88
			PAR9
			PER192
			PER205
			PER206
			PER226
			PER234
			PER245
			PER283
			PER290
			PER292
			PER315
			PER333
			PER353
			PER370
			PER431
			PER438
			PER484
			PER489
			PER518
			PER584
			PER596
			PER597
			PER612
			PER613
			PTR1
			PTR102
			PTR55
			TAI1
			VEN130
			VEN151
			VEN164
			VEN167
			VEN174
			VEN210
			VEN218
			VEN244
			VEN25
			VEN270
			VEN284A
			VEN284B
			VEN297A
			VEN298
			VEN309
			VEN321
			VEN77
